# Supplementary material for: The role of METTL3 in transposable elements regulation and 2C-like program induction in mouse embryonic stem cell
Source: Cell Regen. 2025 Nov 20;14:47. doi: 10.1186/s13619-025-00262-w (PMC12635009; doi:10.1186/s13619-025-00262-w)
Supplement: Supplementary file 2 — Additional file 2: Supplementary Table 1. guide RNA sequence. [file 13619_2025_262_MOESM2_ESM.xlsx]

## Sheet: Sheet1
Table 1
guide RNA sequence
gRNA1	cgctaaataagagtagcaca
gRNA2	gctacaggccacaccttaag
