# Supplementary material for: The role of METTL3 in transposable elements regulation and 2C-like program induction in mouse embryonic stem cell
Source: Cell Regen. 2025 Nov 20;14:47. doi: 10.1186/s13619-025-00262-w (PMC12635009; doi:10.1186/s13619-025-00262-w)
Supplement: Supplementary file 3 — Additional file 3: Supplementary Table 2. antibody information. [file 13619_2025_262_MOESM3_ESM.xlsx]

## Sheet: Sheet1
Table 2
Antibody information
Antibody	source	identifier
Rabbit polyclonal anti-GAPDH	Bioworld	Cat#AP2063;RRID:AB_2107445
METTL3 Polyclonal antibody	proteintech	150731-1-AP
Anti-CDX-2	Biogenex	MU392A-UC
