# Supplementary material for: The role of METTL3 in transposable elements regulation and 2C-like program induction in mouse embryonic stem cell
Source: Cell Regen. 2025 Nov 20;14:47. doi: 10.1186/s13619-025-00262-w (PMC12635009; doi:10.1186/s13619-025-00262-w)
Supplement: Supplementary file 4 — Additional file 4: Supplementary Table 3. qPCR primer for RT-qPCR. [file 13619_2025_262_MOESM4_ESM.xlsx]

## Sheet: Sheet1
Table 3
qPCR primer for RT-qPCR
Mettl3-qP-F	GGATATTCACATGGAGCTACCG
Mettl3-qP-R	CAGCTGATTAGTCTTCACCCAG
MERVL-LTR-qPF	CTTCCATTCACAGCTGCGACTG
MERVL-LTR-qPR	CTAGAACCACTCCTGGTACCAAC
Zscan4-qPF	GTCCTGACAGAGGCCTGCC
Zscan4-qPR	GAGATGTCTGAAGAGGCAAT
Tcstv1-qPF	TGAACCCTGATGCCTGCTAAGACT
Tcstv1-qPR	AGATGGCTGCAAAGACACAACTGC
Tcstv3-qPF	AGAAAGGGCTGGAACTTGTGACCT
Tcstv3-qPR	AAAGCTCTTTGAAGCCATGCCCAG
Dux-qPF	ACTTCTAGCCCCAGCGACTC
Dux-qPR	CCATGCTGCCAGGATTTCTA
IAPEz-qPF	CTCCATGTGCTCTGCCTTCC
IAPEz-qPR	CCCCGTCCCTTTTTTAGGAGA
Gapdh-qPF	AACTTTGGCATTGTGGAAGGGCTCA
Gapdh-qPR	TTGGCAGCACCAGTGGATGCAGGGA
L1_Orf2-qPF	AGTGCAGAGTTCTATCAGACCTTC
L1_Orf2-qPR	AACCTACTTGGTCAGGATGGATG
MMERVK10C-qPF	CAAATAGCCCTACCATATGTCAG
MMERVK10C-qPR	GTATACTTTCTTCTTCAGGTCCAC
IAP-LTR2-qPF	CAGCCAATCAGGGAGTGAC
IAP-LTR2-qPR	ATCTTACACGCGTTCTCG
